# Supplementary material for: Algal cultivation in urban wastewater: an efficient way to reduce pharmaceutical pollutants
Source: J Appl Phycol. 2016 Sep 3;29(1):255–62. doi: 10.1007/s10811-016-0950-0 (PMC5346144; doi:10.1007/s10811-016-0950-0)
Supplement: Supplementary file 1 — (XLS 56 kb) [file 10811_2016_950_MOESM1_ESM.xls]

## Sheet: Raw_data
		Type	Influent	Algae			Influent	Algae			Type	Influent	Algae		Type		Influent	Algae			Type	Influent	Algae		Type	Influent	Algae
		Batch number	1	1			1	1			Batch number	3	3		Batch number		3	3			Batch number	5	5		Batch number	5	5
		Comment	D0	D7			D0	D7			Comment	D0	D7		Comment		D0	D7			Comment	D0	D7		Comment	D0	D7
		LOQ (ng L-1)				LOQ (ng/L-1)					LOQ (ng L-1)				LOQ (ng L-1)						LOQ (ng L-1)				LOQ (ng L-1)
Alfuzosin		0.1	33.3794	14.1818	Haloperidol	0.1	91.5058	<LOQ	Alfuzosin		0.1	31.3976	4.76711	Haloperidol	0.1		<LOQ	<LOQ	Alfuzosin		0.1	17.1409	<LOQ	Haloperidol	0.1	<LOQ	8.03682
Alprazolam		10	<LOQ	<LOQ	Hydroxyzine	0.5	10.12	<LOQ	Alprazolam		10	29.1355	<LOQ	Hydroxyzine	0.5		2.06635	<LOQ	Alprazolam		10	47.2212	<LOQ	Hydroxyzine	0.5	4.64284	<LOQ
Amitryptiline		5	<LOQ	<LOQ	Ibersartan	0.5	110.29	10.8361	Amitryptiline		5	<LOQ	<LOQ	Ibersartan	0.5		14.5171	21.594	Amitryptiline		5	<LOQ	<LOQ	Ibersartan	0.5	11.0403	<LOQ
Atenolol		5	1185.04	<LOQ	Ketoconazole	50	<LOQ	<LOQ	Atenolol		5	540	<LOQ	Ketoconazole	50		<LOQ	<LOQ	Atenolol		5	400	<LOQ	Ketoconazole	50	<LOQ	<LOQ
Atracurium		0.5	12.3677	<LOQ	Levonorgestrel	50	<LOQ	<LOQ	Atracurium		0.5	<LOQ	<LOQ	Levonorgestrel	50		<LOQ	<LOQ	Atracurium		0.5	21.4684	<LOQ	Levonorgestrel	50	<LOQ	<LOQ
Azelastine		5	<LOQ	<LOQ	Loperamide	0.5	<LOQ	<LOQ	Azelastine		5	6.8292	<LOQ	Loperamide	0.5		0.60611	<LOQ	Azelastine		5	<LOQ	<LOQ	Loperamide	0.5	1.21021	0.809475
Azithromycine		5	<LOQ	<LOQ	Maprotilin	5	<LOQ	<LOQ	Azithromycine		5	<LOQ	<LOQ	Maprotilin	5		<LOQ	<LOQ	Azithromycine		5	<LOQ	<LOQ	Maprotilin	5	<LOQ	<LOQ
Beclomethazone		10	<LOQ	<LOQ	Meclozine	5	<LOQ	<LOQ	Beclomethazone		10	<LOQ	<LOQ	Meclozine	5		<LOQ	<LOQ	Beclomethazone		10	<LOQ	<LOQ	Meclozine	5	<LOQ	<LOQ
Biperiden		0.1	2.93699	3.46504	Memantin	0.5	49.8075	17.7215	Biperiden		0.1	<LOQ	<LOQ	Memantin	0.5		10.3515	<LOQ	Biperiden		0.1	<LOQ	<LOQ	Memantin	0.5	24.0708	5.72483
Bisoprolol		0.1	232.758	<LOQ	Metoprolol	5	2654.92	123.058	Bisoprolol		0.1	71.9056	<LOQ	Metoprolol	5		1300	<LOQ	Bisoprolol		0.1	80.5412	4.91009	Metoprolol	5	1100	<LOQ
Bromocriptin		5	<LOQ	<LOQ	Mianserin	1	<LOQ	<LOQ	Bromocriptin		5	<LOQ	<LOQ	Mianserin	1		<LOQ	<LOQ	Bromocriptin		5	<LOQ	<LOQ	Mianserin	1	<LOQ	<LOQ
Bupropion		0.1	21.805	5.4066	Miconazole	5	30.1445	<LOQ	Bupropion		0.1	10.3494	<LOQ	Miconazole	5		<LOQ	<LOQ	Bupropion		0.1	18.1717	<LOQ	Miconazole	5	9.49095	<LOQ
Carbamazepin		1	384.456	444.299	Mirtazapine	10	53.9945	20.0544	Carbamazepin		1	230	280	Mirtazapine	10		15.9105	11.5701	Carbamazepin		1	150	160	Mirtazapine	10	17.6442	<LOQ
Chloprothixen		10	<LOQ	<LOQ	Naloxon	1	<LOQ	<LOQ	Chloprothixen		10	<LOQ	<LOQ	Naloxon	1		<LOQ	<LOQ	Chloprothixen		10	<LOQ	<LOQ	Naloxon	1	<LOQ	<LOQ
Cilazapril		1	<LOQ	<LOQ	Nefazodon	0.5	<LOQ	3.65412	Cilazapril		1	2.58203	<LOQ	Nefazodon	0.5		<LOQ	<LOQ	Cilazapril		1	<LOQ	<LOQ	Nefazodon	0.5	<LOQ	<LOQ
Ciprofloxacin		10	117.195	94.0576	Norfloxacin	10	<LOQ	<LOQ	Ciprofloxacin		10	76.444	120	Norfloxacin	10		<LOQ	<LOQ	Ciprofloxacin		10	140	40.3961	Norfloxacin	10	<LOQ	<LOQ
Citalopram		5	415.462	<LOQ	Ofloxacin	10	<LOQ	<LOQ	Citalopram		5	230	<LOQ	Ofloxacin	10		<LOQ	<LOQ	Citalopram		5	300	<LOQ	Ofloxacin	10	<LOQ	<LOQ
Clarithromycine		1	4726.03	1396.58	Orphenadrin	0.1	2.17938	2.19469	Clarithromycine		1	279.888	<LOQ	Orphenadrin	0.1		6.29768	3.79358	Clarithromycine		1	140	<LOQ	Orphenadrin	0.1	2.14798	4.89577
Clemastine		0.5	2.51348	<LOQ	Oxazepam	5	4435.13	4390.1	Clemastine		0.5	<LOQ	<LOQ	Oxazepam	5		2200	2600	Clemastine		0.5	<LOQ	<LOQ	Oxazepam	5	1700	2900
Clindamycine		1	156.181	41.9535	Pizotifen	0.5	<LOQ	<LOQ	Clindamycine		1	120	100	Pizotifen	0.5		<LOQ	<LOQ	Clindamycine		1	510	190	Pizotifen	0.5	3.82228	<LOQ
Clomipramine		0.5	<LOQ	<LOQ	Promethazin	10	<LOQ	<LOQ	Clomipramine		0.5	<LOQ	<LOQ	Promethazin	10		<LOQ	<LOQ	Clomipramine		0.5	<LOQ	<LOQ	Promethazin	10	<LOQ	<LOQ
Clonazepam		5	37.9132	<LOQ	Ranitidine	5	265.723	8.48915	Clonazepam		5	<LOQ	<LOQ	Ranitidine	5		<LOQ	<LOQ	Clonazepam		5	<LOQ	<LOQ	Ranitidine	5	30.6252	<LOQ
Clotrimazol		1	<LOQ	<LOQ	Repaglinide	0.5	<LOQ	<LOQ	Clotrimazol		1	<LOQ	<LOQ	Repaglinide	0.5		<LOQ	<LOQ	Clotrimazol		1	<LOQ	<LOQ	Repaglinide	0.5	<LOQ	<LOQ
Codeine		0.5	1182.24	<LOQ	Risperidone	0.1	<LOQ	<LOQ	Codeine		0.5	220	420	Risperidone	0.1		2.73378	3.08244	Codeine		0.5	210	240	Risperidone	0.1	<LOQ	<LOQ
Cyproheptadine		5	<LOQ	<LOQ	Roxithromycine	50	409.029	<LOQ	Cyproheptadine		5	<LOQ	<LOQ	Roxithromycine	50		<LOQ	<LOQ	Cyproheptadine		5	<LOQ	<LOQ	Roxithromycine	50	<LOQ	<LOQ
Desloratidin		0.5	<LOQ	2.73241	Sertraline	10	<LOQ	<LOQ	Desloratidin		0.5	<LOQ	<LOQ	Sertraline	10		11.1551	<LOQ	Desloratidin		0.5	13.2506	<LOQ	Sertraline	10	<LOQ	10.2146
Dicycloverin		5	15.3526	<LOQ	Sotalol	0.5	626.244	270.372	Dicycloverin		5	19.6082	<LOQ	Sotalol	0.5		410	330	Dicycloverin		5	<LOQ	<LOQ	Sotalol	0.5	180	170
Dihydroergotamin		50	<LOQ	<LOQ	Sulfamethoxazol	5	265.126	233.001	Dihydroergotamin		50	<LOQ	<LOQ	Sulfamethoxazol	5		380	420	Dihydroergotamin		50	<LOQ	<LOQ	Sulfamethoxazol	5	160	149.85
Diltiazem		0.5	92.0394	8.28919	Tamoxifen	5	<LOQ	<LOQ	Diltiazem		0.5	24.1302	2.84064	Tamoxifen	5		<LOQ	<LOQ	Diltiazem		0.5	17.3565	<LOQ	Tamoxifen	5	<LOQ	<LOQ
Diphenhydramin		0.05	8.99174	2.46216	Telmisartan	50	<LOQ	<LOQ	Diphenhydramin		0.05	1.23653	<LOQ	Telmisartan	50		<LOQ	<LOQ	Diphenhydramin		0.05	11.4361	<LOQ	Telmisartan	50	<LOQ	<LOQ
Duloxetin		1	<LOQ	<LOQ	Terbutalin	0.5	<LOQ	<LOQ	Duloxetin		1	<LOQ	<LOQ	Terbutalin	0.5		<LOQ	<LOQ	Duloxetin		1	<LOQ	<LOQ	Terbutalin	0.5	<LOQ	<LOQ
Eprosartan		5	38.6149	19.2893	Tramadol	50	967.497	872.995	Eprosartan		5	74.7276	<LOQ	Tramadol	50		660	379.662	Eprosartan		5	<LOQ	<LOQ	Tramadol	50	550.141	239.901
Etonogestrel		0.5	<LOQ	<LOQ	Trihexyphenidyl	0.1	1.42473	<LOQ	Etonogestrel		0.5	<LOQ	<LOQ	Trihexyphenidyl	0.1		0.538484	<LOQ	Etonogestrel		0.5	<LOQ	<LOQ	Trihexyphenidyl	0.1	0.36316	<LOQ
Ezetimibe		50	<LOQ	<LOQ	Trimetoprim	0.1	550.678	458.411	Ezetimibe		50	<LOQ	<LOQ	Trimetoprim	0.1		340	350	Ezetimibe		50	<LOQ	<LOQ	Trimetoprim	0.1	170	160.032
Fentanyl		0.5	<LOQ	<LOQ	Venlavafaxin	0.5	593.799	529.289	Fentanyl		0.5	<LOQ	<LOQ	Venlavafaxin	0.5		310	130	Fentanyl		0.5	<LOQ	<LOQ	Venlavafaxin	0.5	460	160
Fexofenadine		5	285.351	263.328	Verapamil	10	10.1509	11.4267	Fexofenadine		5	52.9244	95.119	Verapamil	10		<LOQ	<LOQ	Fexofenadine		5	49.6713	58.7366	Verapamil	10	<LOQ	<LOQ
Flecainide		0.1	347.392	190.631					Flecainide		0.1	35.3939	21.0632						Flecainide		0.1	49.6427	14.0914
Fluconazole		0.5	948.786	917.49					Fluconazole		0.5	420	540.149						Fluconazole		0.5	150	230
Fluoxetin		5	<LOQ	<LOQ					Fluoxetin		5	<LOQ	<LOQ						Fluoxetin		5	<LOQ	<LOQ
Flupetixol		5	11.6301	36.2482					Flupetixol		5	13.2662	<LOQ						Flupetixol		5	<LOQ	<LOQ
Flutamid		5	<LOQ	<LOQ					Flutamid		5	<LOQ	<LOQ						Flutamid		5	<LOQ	<LOQ
Glibenclamide		10	<LOQ	<LOQ					Glibenclamide		10	<LOQ	<LOQ						Glibenclamide		10	<LOQ	<LOQ
Glimepiride		10	<LOQ	<LOQ					Glimepiride		10	<LOQ	<LOQ						Glimepiride		10	<LOQ	<LOQ
		Type	Influent	Algae			Influent	Algae			Type	Influent	Algae		Type		Influent	Algae
		Batch number	2	2			2	2			Batch number	4	4		Batch number		4	4
		Comment	D0	D7			D0	D7			Comment	D0	D7		Comment		D0	D7
		LOQ (ng L-1)				LOQ (ng L-1)					LOQ (ng L-1)				LOQ (ng L-1)
Alfuzosin		0.1	44.4379	30.573	Haloperidol	0.1	<LOQ	<LOQ	Alfuzosin		0.1	15.7158	8.355	Haloperidol	0.1		<LOQ	7.17227
Alprazolam		10	30.5443	119.453	Hydroxyzine	0.5	<LOQ	<LOQ	Alprazolam		10	<LOQ	<LOQ	Hydroxyzine	0.5		4.64973	<LOQ
Amitryptiline		5	<LOQ	<LOQ	Ibersartan	0.5	18.1215	54.2596	Amitryptiline		5	<LOQ	<LOQ	Ibersartan	0.5		8.8653	<LOQ
Atenolol		5	931.298	<LOQ	Ketoconazole	50	<LOQ	<LOQ	Atenolol		5	260	<LOQ	Ketoconazole	50		<LOQ	<LOQ
Atracurium		0.5	<LOQ	<LOQ	Levonorgestrel	50	<LOQ	<LOQ	Atracurium		0.5	<LOQ	<LOQ	Levonorgestrel	50		<LOQ	<LOQ
Azelastine		5	<LOQ	<LOQ	Loperamide	0.5	1.84552	<LOQ	Azelastine		5	<LOQ	5.69418	Loperamide	0.5		<LOQ	<LOQ
Azithromycine		5	<LOQ	<LOQ	Maprotilin	5	<LOQ	<LOQ	Azithromycine		5	<LOQ	<LOQ	Maprotilin	5		<LOQ	<LOQ
Beclomethazone		10	<LOQ	<LOQ	Meclozine	5	<LOQ	<LOQ	Beclomethazone		10	<LOQ	<LOQ	Meclozine	5		<LOQ	<LOQ
Biperiden		0.1	1.89065	<LOQ	Memantin	0.5	30.9347	7.01579	Biperiden		0.1	<LOQ	2.15797	Memantin	0.5		14.7223	1.12827
Bisoprolol		0.1	134.621	5.20243	Metoprolol	5	1748.88	13.44	Bisoprolol		0.1	62.6005	1.80512	Metoprolol	5		830	<LOQ
Bromocriptin		5	<LOQ	<LOQ	Mianserin	1	<LOQ	<LOQ	Bromocriptin		5	<LOQ	<LOQ	Mianserin	1		<LOQ	<LOQ
Bupropion		0.1	<LOQ	<LOQ	Miconazole	5	<LOQ	<LOQ	Bupropion		0.1	11.6728	<LOQ	Miconazole	5		<LOQ	<LOQ
Carbamazepin		1	211.742	230.467	Mirtazapine	10	37.9085	18.4047	Carbamazepin		1	120	140	Mirtazapine	10		10.8299	<LOQ
Chloprothixen		10	<LOQ	<LOQ	Naloxon	1	<LOQ	<LOQ	Chloprothixen		10	<LOQ	<LOQ	Naloxon	1		<LOQ	<LOQ
Cilazapril		1	<LOQ	<LOQ	Nefazodon	0.5	<LOQ	2.35186	Cilazapril		1	<LOQ	<LOQ	Nefazodon	0.5		<LOQ	<LOQ
Ciprofloxacin		10	118.009	109.583	Norfloxacin	10	<LOQ	<LOQ	Ciprofloxacin		10	92.6537	79.5837	Norfloxacin	10		<LOQ	<LOQ
Citalopram		5	357.886	<LOQ	Ofloxacin	10	<LOQ	<LOQ	Citalopram		5	319.561	<LOQ	Ofloxacin	10		<LOQ	<LOQ
Clarithromycine		1	903.584	166.853	Orphenadrin	0.1	5.23745	1.5824	Clarithromycine		1	240	<LOQ	Orphenadrin	0.1		<LOQ	<LOQ
Clemastine		0.5	<LOQ	<LOQ	Oxazepam	5	3443.27	3091.45	Clemastine		0.5	<LOQ	<LOQ	Oxazepam	5		2300	2000
Clindamycine		1	203.705	96.4592	Pizotifen	0.5	<LOQ	<LOQ	Clindamycine		1	86.9479	69.1546	Pizotifen	0.5		1.84623	<LOQ
Clomipramine		0.5	<LOQ	<LOQ	Promethazin	10	<LOQ	<LOQ	Clomipramine		0.5	<LOQ	<LOQ	Promethazin	10		<LOQ	<LOQ
Clonazepam		5	<LOQ	<LOQ	Ranitidine	5	42.0164	23.642	Clonazepam		5	45.0806	<LOQ	Ranitidine	5		<LOQ	<LOQ
Clotrimazol		1	<LOQ	<LOQ	Repaglinide	0.5	<LOQ	<LOQ	Clotrimazol		1	4.04338	<LOQ	Repaglinide	0.5		<LOQ	<LOQ
Codeine		0.5	510.171	465.756	Risperidone	0.1	<LOQ	<LOQ	Codeine		0.5	480	220	Risperidone	0.1		<LOQ	<LOQ
Cyproheptadine		5	<LOQ	27.3841	Roxithromycine	50	<LOQ	<LOQ	Cyproheptadine		5	<LOQ	<LOQ	Roxithromycine	50		<LOQ	<LOQ
Desloratidin		0.5	11.8742	<LOQ	Sertraline	10	14.8831	<LOQ	Desloratidin		0.5	1.91631	<LOQ	Sertraline	10		10.8233	<LOQ
Dicycloverin		5	<LOQ	<LOQ	Sotalol	0.5	475.049	321.271	Dicycloverin		5	<LOQ	<LOQ	Sotalol	0.5		340	<LOQ
Dihydroergotamin		50	<LOQ	<LOQ	Sulfamethoxazol	5	244.658	322.267	Dihydroergotamin		50	<LOQ	<LOQ	Sulfamethoxazol	5		200	92.5758
Diltiazem		0.5	27.0675	<LOQ	Tamoxifen	5	<LOQ	<LOQ	Diltiazem		0.5	10.6259	<LOQ	Tamoxifen	5		<LOQ	<LOQ
Diphenhydramin		0.05	<LOQ	<LOQ	Telmisartan	50	<LOQ	<LOQ	Diphenhydramin		0.05	<LOQ	<LOQ	Telmisartan	50		<LOQ	<LOQ
Duloxetin		1	<LOQ	<LOQ	Terbutalin	0.5	<LOQ	<LOQ	Duloxetin		1	<LOQ	<LOQ	Terbutalin	0.5		24.3253	<LOQ
Eprosartan		5	128.787	<LOQ	Tramadol	50	801.293	<LOQ	Eprosartan		5	39.3708	7.17276	Tramadol	50		540	100
Etonogestrel		0.5	<LOQ	<LOQ	Trihexyphenidyl	0.1	0.604394	0.90645	Etonogestrel		0.5	<LOQ	<LOQ	Trihexyphenidyl	0.1		<LOQ	<LOQ
Ezetimibe		50	<LOQ	<LOQ	Trimetoprim	0.1	258.915	288.728	Ezetimibe		50	<LOQ	<LOQ	Trimetoprim	0.1		189.971	170
Fentanyl		0.5	<LOQ	<LOQ	Venlavafaxin	0.5	451.863	230.419	Fentanyl		0.5	<LOQ	<LOQ	Venlavafaxin	0.5		650	<LOQ
Fexofenadine		5	189.699	98.8281	Verapamil	10	<LOQ	<LOQ	Fexofenadine		5	88.1821	73.6607	Verapamil	10		<LOQ	<LOQ
Flecainide		0.1	109.271	41.0732					Flecainide		0.1	37.9764	11.1157
Fluconazole		0.5	580.975	573.832					Fluconazole		0.5	340	370
Fluoxetin		5	<LOQ	<LOQ					Fluoxetin		5	<LOQ	<LOQ
Flupetixol		5	<LOQ	<LOQ					Flupetixol		5	<LOQ	<LOQ
Flutamid		5	<LOQ	<LOQ					Flutamid		5	<LOQ	<LOQ
Glibenclamide		10	<LOQ	<LOQ					Glibenclamide		10	<LOQ	<LOQ
Glimepiride		10	<LOQ	<LOQ					Glimepiride		10	<LOQ	<LOQ
