# Supplementary material for: Algal cultivation in urban wastewater: an efficient way to reduce pharmaceutical pollutants
Source: J Appl Phycol. 2016 Sep 3;29(1):255–62. doi: 10.1007/s10811-016-0950-0 (PMC5346144; doi:10.1007/s10811-016-0950-0)
Supplement: Supplementary file 2 — (XLS 18 kb) [file 10811_2016_950_MOESM2_ESM.xls]

## Sheet: Sheet1
	Table S2. Names and detection limits of pharmaceuticals not detected in this investigation.
	Name		LOQ
			ng L-1
	Amitryptiline		5
	Azithromycine		5
	Beclomethazone		10
	Bromocriptin		5
	Chloprothixen		10
	Clomipramine		0.5
	Dihydroergotamin		50
	Duloxetin		1
	Etonogestrel		0.5
	Ezetimibe		50
	Fentanyl		0.5
	Flutamid		5
	Glibenclamide		10
	Glimepiride		10
	Ketoconazole		50
	Levonorgestrel		50
	Maprotilin		5
	Meclozine		5
	Mianserin		1
	Naloxon		1
	Norfloxacin		10
	Ofloxacin		10
	Promethazin		10
	Tamoxifen		5
	Telmisartan		50
